# Supplementary material for: Protective versus deleterious roles of pyroptosis in Mycobacterium avium and Mycobacterium marinum infections
Source: Cell Death Dis. 2026 Apr 30;17(1):580. doi: 10.1038/s41419-026-08810-1 (PMC13275888; doi:10.1038/s41419-026-08810-1)
Supplement: Supplementary file 8 — Supplementary Table 1 [file 41419_2026_8810_MOESM8_ESM.xlsx]

## Sheet: Tabelle1
Fig. 1 Granuloma-like clusters formation upon a systemic and a localized M. avium infection.
Fig.1b	2 dpi	4 dpi
Number of values	45	40
25% Percentile	412	1898
Median	885	3100
75% Percentile	1253	4759
IQR	841	2861
Fig.1c	2 dpi	4 dpi
Number of values	45	40
25% Percentile	47.5	165.3
Median	80	205
75% Percentile	112.5	256.8
IQR	65	91.5
Fig.1d	2 dpi	4 dpi
Number of values	45	40
25% Percentile	6.888	8.658
Median	10	12.48
75% Percentile	12.2	21.76
IQR	5.312	13.102
Fig. 2 Quantification of macrophage and neutrophil behaviors in M. avium-infected zebrafish larvae.
Fig. 2e	PBS	Bystander N	Infected N
Number of values	63	51	19
25% Percentile	3.94	4.759	0.5219
Median	5.264	9.968	1.423
75% Percentile	6.462	12.13	2.264
IQR	2.522	7.371	1.7421
Fig. 2f	PBS	Bystander M	Infected M
Number of values	34	28	10
25% Percentile	1.468	2.588	0.8838
Median	1.819	4.052	1.3
75% Percentile	2.436	4.499	1.796
IQR	0.968	1.911	0.9122
Fig. 4 Effects of macrophage and neutrophil ablation on M. avium infection.
Fig. 4c	Mpeg/NTR+
	-MTZ	+MTZ
Number of values	51	45
25% Percentile	3994	11.5
Median	5785	42
75% Percentile	9867	141.5
IQR	5873	130
Fig. 4d	Mpx/NTR+
	-MTZ	+MTZ
Number of values	53	63
25% Percentile	7736	118
Median	16149	573
75% Percentile	22504	1278
IQR	14768	1160
Fig. 4e	Mpeg/NTR+
	-MTZ	+MTZ
Number of values	51	45
25% Percentile	2051	1581
Median	2718	4057
75% Percentile	3751	6472
IQR	1700	4891
Fig. 4f	Mpx/NTR+
	-MTZ	+MTZ
Number of values	53	63
25% Percentile	820.5	886
Median	1086	1089
75% Percentile	1446	1620
IQR	625.5	734
Fig. 5 Effect of cxcr3.2 mutation on macrophage behaviour during M. avium infection.
Fig. 5b	cxcr3.2+/+	cxcr3.2-/-
Number of values	56	48
25% Percentile	930.3	575.5
Median	1145	954.5
75% Percentile	1574	1265
IQR	643.7	689.5
Fig. 5c	cxcr3.2+/+	cxcr3.2-/-
Number of values	56	48
25% Percentile	50.5	49
Median	68.5	61.5
75% Percentile	96	80.5
IQR	45.5	31.5
Fig. 5d	cxcr3.2+/+	cxcr3.2-/-
Number of values	56	48
25% Percentile	12.25	10.42
Median	14.21	14.56
75% Percentile	20.7	17.3
IQR	8.45	6.88
Fig. 5f	cxcr3.2+/+	cxcr3.2-/-
Number of values	14	10
25% Percentile	15	7.75
Median	20.5	13
75% Percentile	22.25	18.5
IQR	7.25	10.75
Fig. 6 Residence of M. avium and M. marinum in macrophages and neutrophils during granuloma formation.
Fig. 6b	M. avium
	Macrophages (M)	Neutrophils (N)
Number of values	16	16
25% Percentile	45.06	0.2573
Median	57.63	1.601
75% Percentile	68.03	18.64
IQR	22.97	18.3827
Fig. 6c	M. marinum
	Macrophages (M)	Neutrophils (N)
Number of values	13	13
25% Percentile	13.57	2.099
Median	23.86	3.55
75% Percentile	41.7	8.501
IQR	28.13	6.402
Fig. 6d
	M. avium	M. marinum
Number of values	16	13
25% Percentile	50.83	19.81
Median	60.83	34.19
75% Percentile	85.06	49.14
IQR	34.23	29.33
Fig. 7 Activation of cell death pathways during M. avium and M. marinum infections.
Fig. 7b	M. avium	M. marinum
Number of values	37	28
25% Percentile	3.542	4.079
Median	4.025	4.443
75% Percentile	4.365	4.568
IQR	0.823	0.489
Fig. 7d	M. avium	M. marinum
Number of values	17	16
25% Percentile	34.93	324.2
Median	201.2	746.5
75% Percentile	745.2	1500
IQR	710.27	1175.8
Fig. 7e	M. avium	M. marinum
Number of values	17	16
25% Percentile	0	3.881
Median	0	93.8
75% Percentile	82.8	505.7
IQR	82.8	501.819
Fig. 7h	M. avium	M. marinum
Number of values	44	38
25% Percentile	24.42	11.64
Median	188.9	138.4
75% Percentile	672.1	368.4
IQR	647.68	356.76
Fig. 7g	M. avium	M. marinum
Number of values	44	38
25% Percentile	117.2	403.7
Median	523.6	1130
75% Percentile	1166	2271
IQR	1048.8	1867.3
Fig. 8 Opposing effects of knockdown of pyroptosis pathway genes of M. avium and M. marinum infection.
Fig. 8f	M. avium
	Ctrl Mo	caspa Mo
Number of values	67	72
25% Percentile	1.775	1.922
Median	1.989	2.066
75% Percentile	2.16	2.241
IQR	0.385	0.319
Fig. 8g	M. marinum
	Ctrl Mo	caspa Mo
Number of values	52	52
25% Percentile	1.795	1.493
Median	1.931	1.654
75% Percentile	2.065	1.946
IQR	0.27	0.453
Fig. 8j	M. marinum
	Ctrl Mo	gsdmeb Mo
Number of values	43	55
25% Percentile	1.724	1.408
Median	1.993	1.688
75% Percentile	2.156	1.936
IQR	0.432	0.528
Fig. 8i	M. avium
	Ctrl Mo	gsdmeb Mo
Number of values	44	69
25% Percentile	1.703	2.058
Median	1.978	2.256
75% Percentile	2.155	2.507
IQR	0.452	0.449
